# Supplementary material for: Biosynthesis and Regulation of Wheat Amylose and Amylopectin from Proteomic and Phosphoproteomic Characterization of Granule-binding Proteins
Source: Sci Rep. 2016 Sep 8;6:33111. doi: 10.1038/srep33111 (PMC5015113; doi:10.1038/srep33111)
Supplement: Supplementary Table S5 [file srep33111-s3.xls]

## Sheet: Phospho (STY)Sites
SN-1, SN-2, SN-3: The three biological repeats of the salt treated sample						Supplemental Table S5. Total phosphorylated sites and phosphoproteins identified from this study.
id	Protein Group IDs	Positions	Peptide IDs	Proteins	Protein Descriptions	Localization Prob	Score Diff	Number of Phospho (STY)	Amino Acid	PEP	Score	Modified Sequence	Phospho (STY) Probabilities	Phospho (STY) Score Diffs	Position in peptide	Charge	m/z	Mass Error [ppm]	Intensity ND_1-1	Intensity ND_1-2	Intensity ND_1-3	Intensity SN_1-1	Intensity SN_1-2	Intensity SN_1-3
21	22;23	776;811	96	gi|11037530;gi|1935006;gi|473939405;gi|4586237;gi|11037532;gi|4586236;gi|4586238;gi|4826588	>gi|11037530|gb|AAG27621.1|AF286317_1 starch branching enzyme 1 [Triticum aestivum];>gi|1935006|emb|CAA72987.1| starch branching enzyme I [Triticum aestivum];>gi|473939405|gb|EMS50244.1| 1,4-alpha-glucan-branching enzyme, chloroplastic/amyloplastic [Tritic	1	93.5557	1	S	0.0243513	111.65	_DEGAAS(ph)WGK_	DEGAAS(1)WGK	DEGAAS(93.56)WGK	6	2	500.692	0.44392	139500	76383	121870	18099	17526	17985
22	22;23	566;601	137	gi|11037530;gi|1935006;gi|473939405;gi|4586237;gi|11037532;gi|4586236;gi|4586238;gi|4826588	>gi|11037530|gb|AAG27621.1|AF286317_1 starch branching enzyme 1 [Triticum aestivum];>gi|1935006|emb|CAA72987.1| starch branching enzyme I [Triticum aestivum];>gi|473939405|gb|EMS50244.1| 1,4-alpha-glucan-branching enzyme, chloroplastic/amyloplastic [Tritic	0.996654	24.7408	1	S	1.45681e-07	111.95	_EMYTGMSDLQPAS(ph)PTIDR_	EMYTGMSDLQPAS(0.997)PT(0.003)IDR	EMY(-101.37)T(-68.27)GMS(-61.52)DLQPAS(24.74)PT(-24.74)IDR	13	2	1046.44	-0.50479	747190	866580	675110	80809	139620	138160
23	24	322	268	gi|11037534;gi|1885344;gi|222353108;gi|347626911;gi|13447952;gi|1620662	>gi|11037534|gb|AAG27623.1|AF286319_1 starch branching enzyme 2a [Triticum aestivum];>gi|1885344|emb|CAA72154.1| 1,4-alpha-glucan branching enzyme II [Triticum aestivum];>gi|222353108|emb|CAR95900.1| starch branching enzyme IIa [Triticum aestivum];>gi|34762	0.980909	17.1141	1	S	0.000184711	111.83	_IYESHIGM(ox)SS(ph)PEPK_	IYESHIGMS(0.019)S(0.981)PEPK	IY(-85.72)ES(-45.62)HIGMS(-17.11)S(17.11)PEPK	10	2	835.86	-0.065848	319170	320789	328160	134330	156920	170440
25	30	283	160	gi|115383187	>gi|115383187|gb|ABI96814.1| plasma membrane intrinsic protein [Triticum aestivum]	0.988971	19.4635	2	S	4.28987e-09	140.49	_FGS(ph)SAS(ph)FGSR_	FGS(0.989)S(0.026)AS(0.983)FGS(0.002)R	FGS(19.46)S(-18.12)AS(18.12)FGS(-28.16)R	3	2	581.702	0.26168	161080	64891	99665	40336	59332	28386
26	30	286	160	gi|115383187	>gi|115383187|gb|ABI96814.1| plasma membrane intrinsic protein [Triticum aestivum]	0.983482	18.1159	2	S	4.28987e-09	140.49	_FGS(ph)SAS(ph)FGSR_	FGS(0.989)S(0.026)AS(0.983)FGS(0.002)R	FGS(19.46)S(-18.12)AS(18.12)FGS(-28.16)R	6	2	581.702	0.26168	2620000	1219400	2439100	1461400	1264500	796360
28	40	185	50	gi|124299581;gi|138979796;gi|212373892;gi|218035587;gi|218049810;gi|218108959;gi|298542593;gi|298545683;gi|6741622;gi|82943648;gi|7529653	>gi|124299581|emb|CAM32368.1| unnamed protein product [Triticum aestivum];>gi|138979796|emb|CAM83952.1| unnamed protein product [Triticum aestivum];>gi|212373892|emb|CAS03111.1| unnamed protein product [Triticum aestivum];>gi|218035587|emb|CAT81051.1| unna	0.793578	6.63819	1	S	0.00601966	59.429	_ANVASPPTSIAEAAAS(ph)DSAATISISDK_	ANVAS(0.004)PPT(0.014)S(0.014)IAEAAAS(0.794)DS(0.172)AAT(0.002)ISISDK	ANVAS(-23.13)PPT(-17.52)S(-17.52)IAEAAAS(6.64)DS(-6.64)AAT(-25.32)IS(-40.88)IS(-49.13)DK	16	3	875.748	-0.030749	58649	107430	103860	34181	67488	201430
29	40;103	200;199	51	gi|124299581;gi|138979796;gi|212373892;gi|218035587;gi|218049810;gi|218108959;gi|298542593;gi|298545683;gi|6741622;gi|82943648;gi|298543883;gi|298545793;gi|82943646;gi|8953573	>gi|124299581|emb|CAM32368.1| unnamed protein product [Triticum aestivum];>gi|138979796|emb|CAM83952.1| unnamed protein product [Triticum aestivum];>gi|212373892|emb|CAS03111.1| unnamed protein product [Triticum aestivum];>gi|218035587|emb|CAT81051.1| unna	1	82.4167	1	S	1.87489e-05	128.27	_APES(ph)VVPAEK_	APES(1)VVPAEK	APES(82.42)VVPAEK	4	2	553.76	-0.12465	280120	246240	305150	520890	457500	348820
30	40	110	82	gi|124299581;gi|138979796;gi|212373892;gi|218035587;gi|218049810;gi|218108959;gi|298542593;gi|298545683;gi|6741622;gi|82943648;gi|7529653	>gi|124299581|emb|CAM32368.1| unnamed protein product [Triticum aestivum];>gi|138979796|emb|CAM83952.1| unnamed protein product [Triticum aestivum];>gi|212373892|emb|CAS03111.1| unnamed protein product [Triticum aestivum];>gi|218035587|emb|CAT81051.1| unna	1	167.89	1	S	1.11479e-85	206.49	_DAAEGGGPS(ph)PPAAR_	DAAEGGGPS(1)PPAAR	DAAEGGGPS(167.89)PPAAR	9	2	666.783	-0.21163	1899800	1937900	1606200	2958000	3284400	2066900
31	40	74	85	gi|124299581;gi|138979796;gi|212373892;gi|218035587;gi|218049810;gi|218108959;gi|298542593;gi|298545683;gi|6741622;gi|82943648;gi|7529653	>gi|124299581|emb|CAM32368.1| unnamed protein product [Triticum aestivum];>gi|138979796|emb|CAM83952.1| unnamed protein product [Triticum aestivum];>gi|212373892|emb|CAS03111.1| unnamed protein product [Triticum aestivum];>gi|218035587|emb|CAT81051.1| unna	1	167.442	1	S	2.43847e-78	202.44	_DAGIDDAAAS(ph)VR_	DAGIDDAAAS(1)VR	DAGIDDAAAS(167.44)VR	10	2	620.764	-0.17222	938540	851370	933180	1775500	1519300	1547000
32	40;103;104	776;775;776	206	gi|124299581;gi|138979796;gi|212373892;gi|218035587;gi|218049810;gi|218108959;gi|298542593;gi|298545683;gi|6741622;gi|82943648;gi|7529653;gi|298543883;gi|298545793;gi|82943646;gi|8953573;gi|298543895;gi|298545805;gi|5825480;gi|82943644;gi|8953571;gi|475562322;gi|1620660	>gi|124299581|emb|CAM32368.1| unnamed protein product [Triticum aestivum];>gi|138979796|emb|CAM83952.1| unnamed protein product [Triticum aestivum];>gi|212373892|emb|CAS03111.1| unnamed protein product [Triticum aestivum];>gi|218035587|emb|CAT81051.1| unna	0.999994	52.0344	1	S	0.0124062	87.498	_GMS(ph)QDFSWEHAAK_	GMS(1)QDFSWEHAAK	GMS(52.03)QDFS(-52.03)WEHAAK	3	2	787.311	0.10815	107510	118130	135710	57707	76500	93387
37	65	147	3	gi|1885350;gi|224589266;gi|224589270;gi|475546073;gi|75279910;gi|75282265;gi|871551;gi|451798962	>gi|1885350|emb|CAA72273.1| serpin [Triticum aestivum];>gi|224589266|gb|ACN59483.1| serpin 1 [Triticum aestivum];>gi|224589270|gb|ACN59485.1| serpin 3 [Triticum aestivum];>gi|475546073|gb|EMT10603.1| Serpin-Z1B [Aegilops tauschii];>gi|75279910|sp|P93693.1|	0.96999	15.2345	1	S	0.00335071	99.927	_AAEVTTQVNS(ph)WVEK_	AAEVT(0.001)T(0.029)QVNS(0.97)WVEK	AAEVT(-30.1)T(-15.23)QVNS(15.23)WVEK	10	2	821.38	0.95938	75158	70122	66885	22992	24500	29580
45	75	18	332	gi|219797140;gi|219801687;gi|257317794;gi|257331747;gi|257665965;gi|3341490	>gi|219797140|emb|CAW55575.1| (phospoenolpyruvate carboxylase [Triticum aestivum])unnamed protein product [Triticum aestivum];>gi|219801687|emb|CAW61069.1| unnamed protein product [Triticum aestivum];>gi|257317794|emb|CBC40700.1| unnamed protein product [Triticum aestivum];>gi|257331747|emb|CBC29762.1| unna	0.999588	33.8544	1	S	0.000164247	127.76	_LSS(ph)IDAQLR_	LSS(1)IDAQLR	LS(-33.85)S(33.85)IDAQLR	3	2	541.766	-0.77584	311880	375680	340220	113170	110930	98777
46	77	12	183	gi|224551498;gi|474425307;gi|224551496;gi|475574979	>gi|224551498|gb|ACN54191.1| ubiquitin-like protein [Triticum aestivum];>gi|474425307|gb|EMS67692.1| Ubiquilin-1 [Triticum urartu];>gi|224551496|gb|ACN54190.1| ubiquitin-like protein [Triticum aestivum];>gi|475574979|gb|EMT17128.1| hypothetical protein F77	0.974733	15.9103	1	S	0.0086926	83.776	_GGAGDGEGAGS(ph)ESPPSGAR_	GGAGDGEGAGS(0.975)ES(0.025)PPSGAR	GGAGDGEGAGS(15.91)ES(-15.91)PPS(-35.55)GAR	11	2	848.334	0.36169	99318	70213	73006	30792	23807	12459
47	88	429	317	gi|255642812;gi|473939692	>gi|255642812|gb|ACU21592.1| Zinc finger protein [Triticum aestivum];>gi|473939692|gb|EMS50271.1| Zinc finger CCCH domain-containing protein 12 [Triticum urartu]	0.898739	9.5243	1	S	3.91754e-21	151.26	_LLESPS(ph)GSAYAS_	LLES(0.1)PS(0.899)GS(0.001)AYAS	LLES(-9.52)PS(9.52)GS(-29.61)AY(-77.16)AS(-114.65)	6	2	631.271	0.14915	57808	164950	139900	265560	52107	44915
48	88	279	328	gi|255642812;gi|473939692	>gi|255642812|gb|ACU21592.1| Zinc finger protein [Triticum aestivum];>gi|473939692|gb|EMS50271.1| Zinc finger CCCH domain-containing protein 12 [Triticum urartu]	1	76.0727	1	S	2.14989e-20	145.43	_LQS(ph)PGAQQYYGTSR_	LQS(1)PGAQQYYGTSR	LQS(76.07)PGAQQY(-80.59)Y(-85.23)GT(-76.07)S(-76.07)R	3	2	818.362	0.57882	288730	355150	307870	146520	130710	83049
49	88	303	403	gi|255642812	>gi|255642812|gb|ACU21592.1| Zinc finger protein [Triticum aestivum]	0.998598	28.5269	1	S	0.0127326	96.208	_QGEASAGNQGMQS(ph)PYR_	QGEASAGNQGMQS(0.999)PY(0.001)R	QGEAS(-63.48)AGNQGMQS(28.53)PY(-28.53)R	13	2	880.857	-0.20679	77886	59228	68722	50321	52629	33772
51	89	245	254	gi|257135793;gi|474375030;gi|475619729	>gi|257135793|gb|ACV44213.1| WALI7 [Triticum aestivum];>gi|474375030|gb|EMS64114.1| hypothetical protein TRIUR3_04424 [Triticum urartu];>gi|475619729|gb|EMT30858.1| hypothetical protein F775_43885 [Aegilops tauschii]	1	99.9195	1	S	0.00193594	117.7	_INS(ph)MPR_	INS(1)MPR	INS(99.92)MPR	3	2	399.172	-0.41209	554040	379800	422300	20278	36249	20946
52	89	18	410	gi|257135793;gi|474375030	>gi|257135793|gb|ACV44213.1| WALI7 [Triticum aestivum];>gi|474375030|gb|EMS64114.1| hypothetical protein TRIUR3_04424 [Triticum urartu]	1	65.4716	1	S	4.75322e-08	122.46	_QVAHAPQELNS(ph)PR_	QVAHAPQELNS(1)PR	QVAHAPQELNS(65.47)PR	11	2	763.859	0.41315	9458800	8034500	7806800	343160	340610	230360
53	89	226	508	gi|257135793;gi|474375030;gi|475619729	>gi|257135793|gb|ACV44213.1| WALI7 [Triticum aestivum];>gi|474375030|gb|EMS64114.1| hypothetical protein TRIUR3_04424 [Triticum urartu];>gi|475619729|gb|EMT30858.1| hypothetical protein F775_43885 [Aegilops tauschii]	1	64.3937	1	S	8.17633e-30	159.08	_VDS(ph)EGVMCGANFK_	VDS(1)EGVMCGANFK	VDS(64.39)EGVMCGANFK	3	2	747.294	0.81494	1056000	869700	647820	92469	81425	62441
55	93	14	128	gi|257712617;gi|475569480	>gi|257712617|emb|CBD32522.1| (calcium-binding protein 1 [Hordeum vulgare subsp. vulgare])unnamed protein product [Triticum aestivum];>gi|475569480|gb|EMT15775.1| hypothetical protein F775_32410 [Aegilops tauschii]	0.999943	42.432	1	S	2.26726e-06	115.8	_EEELS(ph)PVAEAAPVTAR_	EEELS(1)PVAEAAPVTAR	EEELS(42.43)PVAEAAPVT(-42.43)AR	5	2	874.909	0.89309	161210	135410	116970	52502	43035	34260
56	95	145	344	gi|473996190;gi|474326891;gi|475575596;gi|261286811	>gi|473996190|gb|EMS52034.1| Protein brittle-1, chloroplastic/amyloplastic [Triticum urartu];>gi|474326891|gb|EMS62502.1| Protein brittle-1, chloroplastic/amyloplastic [Triticum urartu];>gi|475575596|gb|EMT17313.1| Protein brittle-1, chloroplastic/amylopla	1	68.7606	1	S	0.00275548	101.89	_LVS(ph)GAIAGAVSR_	LVS(1)GAIAGAVSR	LVS(68.76)GAIAGAVS(-68.76)R	3	2	590.808	-0.21487	46127	59690	53136	41135	52904	47429
58	102	140	439	gi|298542595;gi|298545685;gi|9997336;gi|42560550;gi|9369336;gi|6741618;gi|298543901;gi|298545811;gi|5880466;gi|9369334;gi|473861265	>gi|298542595|emb|CBN68294.1| (starch synthase I-1 [Triticum aestivum])unnamed protein product [Triticum aestivum];>gi|298545685|emb|CBN61748.1| unnamed protein product [Triticum aestivum];>gi|9997336|emb|CAC07516.1| unnamed protein product [Triticum aestivum];>gi|42560550|sp|Q43654.2|SSY1_WHEAT	0.999998	58.0652	1	S	1.55562e-08	123.02	_S(ph)IVFVTGEAAPYAK_	S(1)IVFVTGEAAPYAK	S(58.07)IVFVT(-58.07)GEAAPY(-102.02)AK	1	2	766.873	0.61859	131520	114080	100570	168650	169880	138040
61	103	109	81	gi|298543883;gi|298545793;gi|82943646;gi|8953573	>gi|298543883|emb|CBN68348.1| (starch synthase IIa-3 [Triticum aestivum]) >dbj|BAE48799.1| starch synthase II-B [Triticum aestivum])unnamed protein product [Triticum aestivum];>gi|298545793|emb|CBN61802.1| unnamed protein product [Triticum aestivum];>gi|82943646|dbj|BAE48799.1| starch synthase II-B [Triticum aestivum];>gi|8953573|emb|CAB96627.1| starch syn	1	68.0444	1	S	3.07866e-05	113.25	_DAAEGGAPS(ph)PPAPR_	DAAEGGAPS(1)PPAPR	DAAEGGAPS(68.04)PPAPR	9	2	686.798	-0.097332	387770	386570	342770	654530	627390	460320
63	104	228	293;294	gi|298543895;gi|298545805;gi|5825480;gi|82943644;gi|8953571	>gi|5825480|gb|AAD53263.1|AF155217_1 starch synthase IIA [Triticum aestivum]unnamed protein product [Triticum aestivum];>gi|298545805|emb|CBN61808.1| unnamed protein product [Triticum aestivum];>gi|5825480|gb|AAD53263.1|AF155217_1 starch synthase IIA [Triticum aestivum];>gi|82943644|dbj|BAE48798.1| st	1	84.2973	1	S	3.31358e-51	188.91	_LDIDS(ph)DVEPELKK_	LDIDS(1)DVEPELKK	LDIDS(84.3)DVEPELKK	5	2	790.876	-0.35486	40829000	36423000	36552000	53091000	18054000	34441000
64	104	74	504	gi|298543895;gi|298545805;gi|5825480;gi|82943644;gi|8953571	>gi|298543895|emb|CBN68354.1| unnamed protein product [Triticum aestivum];>gi|298545805|emb|CBN61808.1| unnamed protein product [Triticum aestivum];>gi|5825480|gb|AAD53263.1|AF155217_1 starch synthase IIA [Triticum aestivum];>gi|82943644|dbj|BAE48798.1| st	1	67.113	1	S	1.37222e-13	142.43	_VDDDAAS(ph)AR_	VDDDAAS(1)AR	VDDDAAS(67.11)AR	7	2	500.193	-0.013543	352670	377060	456900	1038100	1030500	845280
65	105	638	424	gi|474368000;gi|33341130;gi|300394788;gi|300394780;gi|300394782;gi|33341087;gi|299892774	>gi|474368000|gb|EMS63629.1| Sucrose-phosphate synthase 1 [Triticum urartu];>gi|33341130|gb|AAQ15126.1|AF354298_1 Sucrose-phosphate synthase [Triticum aestivum];>gi|300394788|gb|ADK11932.1| sucrose phosphate synthase II 3B [Triticum aestivum];>gi|300394780	0.997698	29.193	1	S	2.8256e-103	204.13	_SDDATEVSETDS(ph)PGDSLR_	SDDATEVSET(0.001)DS(0.998)PGDS(0.001)LR	S(-59.82)DDAT(-59.82)EVS(-41.48)ET(-29.19)DS(29.19)PGDS(-29.87)LR	12	2	980.886	-0.33731	253590	199840	306100	167460	218620	124770
66	107	91	527	gi|474401581;gi|315113251;gi|474292820;gi|475576189;gi|475592424;gi|57471704	>gi|474401581|gb|EMS66091.1| 60S ribosomal protein L11 [Triticum urartu];>gi|315113251|pdb|3IZR|E Chain E, Localization Of The Large Subunit Ribosomal Proteins Into A 5.5 A Cryo-Em Map Of Triticum Aestivum Translating 80s Ribosome;>gi|474292820|gb|EMS61347	0.974628	15.8991	1	S	2.59518e-13	128.71	_VLEQLSGQS(ph)PVFSK_	VLEQLS(0.025)GQS(0.975)PVFSK	VLEQLS(-15.9)GQS(15.9)PVFS(-34.91)K	9	2	799.895	0.29624	112100	112780	100360	91348	76874	69284
69	120	114	244	gi|474349660;gi|475547379;gi|473749947;gi|475608884;gi|68035449	>gi|474349660|gb|EMS62939.1| Serine/arginine-rich splicing factor 7 [Triticum urartu];>gi|475547379|gb|EMT10866.1| Splicing factor, arginine/serine-rich 7 [Aegilops tauschii];>gi|473749947|gb|EMS45589.1| Serine/arginine-rich splicing factor 7 [Triticum ura	0.999992	50.8043	1	S	6.02343e-15	157.24	_IGSGGLGS(ph)GR_	IGSGGLGS(1)GR	IGS(-50.8)GGLGS(50.8)GR	8	2	470.716	-0.44334	947250	965200	797180	1227500	1134300	801100
78	141	1020	346	gi|473923756;gi|475612490	>gi|473923756|gb|EMS49802.1| Nuclease domain-containing protein 1 [Triticum urartu];>gi|475612490|gb|EMT28430.1| Nuclease domain-containing protein 1 [Aegilops tauschii]	1	64.9695	1	S	5.88238e-05	96.379	_LWQYGDVES(ph)DEEDQAPGGR_	LWQYGDVES(1)DEEDQAPGGR	LWQY(-64.97)GDVES(64.97)DEEDQAPGGR	9	2	1115.95	-1.0186	61253	68965	74135	23654	16822	26407
79	142	140	112	gi|473929956	>gi|473929956|gb|EMS49909.1| Bifunctional polynucleotide phosphatase/kinase [Triticum urartu]	0.999991	50.2389	1	S	3.34138e-08	118.2	_DQTAVSPLEVPS(ph)PK_	DQTAVSPLEVPS(1)PK	DQT(-76.47)AVS(-50.24)PLEVPS(50.24)PK	12	2	774.371	0.1706	118780	50383	109170	417430	169490	134380
80	143	2117	32	gi|473934352;gi|475584336	>gi|473934352|gb|EMS50100.1| Translational activator GCN1 [Triticum urartu];>gi|475584336|gb|EMT19753.1| Translational activator GCN1 [Aegilops tauschii]	0.99943	35.4477	1	S	4.94712e-139	223.29	_AILEGGS(ph)DDEGASTEAQGR_	AILEGGS(0.999)DDEGASTEAQGR	AILEGGS(35.45)DDEGAS(-35.45)T(-35.45)EAQGR	7	2	971.905	-0.021117	841420	789020	730210	620560	540610	251350
81	145	622	319	gi|473939406	>gi|473939406|gb|EMS50245.1| 1,4-alpha-glucan-branching enzyme, chloroplastic/amyloplastic [Triticum urartu]	0.933743	11.49	1	S	0.00433609	99.283	_LLISGAQGNPTS(ph)_	LLISGAQGNPT(0.066)S(0.934)	LLIS(-64.22)GAQGNPT(-11.49)S(11.49)	12	2	619.295	-0.18961	74256	92753	54573	53738	53562	24039
82	147	286	306	gi|473960528;gi|475627042	>gi|473960528|gb|EMS51072.1| Aquaporin PIP2-5 [Triticum urartu];>gi|475627042|gb|EMT33553.1| hypothetical protein F775_44017 [Aegilops tauschii]	0.999979	46.8632	1	S	0.024452	111.61	_LGSSAS(ph)FGR_	LGSSAS(1)FGR	LGS(-66.42)S(-46.86)AS(46.86)FGR	6	2	481.211	0.59208	140190	119300	58408	228990	237860	209580
83	148	876	148	gi|475621735;gi|473968636	>gi|475621735|gb|EMT31601.1| hypothetical protein F775_07603 [Aegilops tauschii];>gi|473968636|gb|EMS51369.1| hypothetical protein TRIUR3_20752 [Triticum urartu]	1	79.474	1	S	0.000212741	135.83	_FADDIS(ph)PR_	FADDIS(1)PR	FADDIS(79.47)PR	6	2	500.71	0.22523	164620	151630	165290	48347	44307	29952
84	154	485	210	gi|475615658;gi|474043722	>gi|475615658|gb|EMT29522.1| RNA-binding Musashi-2-like protein [Aegilops tauschii];>gi|474043722|gb|EMS53415.1| RNA-binding protein Musashi-like protein 2 [Triticum urartu]	1	117.081	1	S	1.44497e-07	118.08	_GQDPQGMS(ph)PGPGGR_	GQDPQGMS(1)PGPGGR	GQDPQGMS(117.08)PGPGGR	8	2	710.787	0.33894	628890	622460	576740	310090	311730	229110
85	155	315	27	gi|475561194;gi|474047923	>gi|475561194|gb|EMT13726.1| Putative serine incorporator [Aegilops tauschii];>gi|474047923|gb|EMS53525.1| putative serine incorporator [Triticum urartu]	0.974464	15.9004	1	S	3.583e-14	130.72	_AGSSATVLSAPDS(ph)PR_	AGSSATVLS(0.025)APDS(0.974)PR	AGS(-41.52)S(-41.52)AT(-34.4)VLS(-15.9)APDS(15.9)PR	13	2	748.343	0.47863	383820	360500	361730	68981	74490	54927
86	156	1109	388	gi|474096205;gi|475605828;gi|474410383;gi|475570443	>gi|474096205|gb|EMS55060.1| Serine/threonine-protein kinase CTR1 [Triticum urartu];>gi|475605828|gb|EMT26207.1| Serine/threonine-protein kinase CTR1 [Aegilops tauschii];>gi|474410383|gb|EMS66789.1| Serine/threonine-protein kinase CTR1 [Triticum urartu];>g	1	74.2141	1	S	0.00954925	119.53	_NTLVS(ph)GGVR_	NTLVS(1)GGVR	NT(-74.21)LVS(74.21)GGVR	5	2	491.74	0.22022	569560	506370	623590	98939	120370	110440
87	157	131	17	gi|474097538;gi|475625834	>gi|474097538|gb|EMS55159.1| Vegetative incompatibility protein HET-E-1 [Triticum urartu];>gi|475625834|gb|EMT33099.1| hypothetical protein F775_01877 [Aegilops tauschii]	0.999946	42.7165	1	S	0.0151124	111.82	_AESLS(ph)PR_	AESLS(1)PR	AES(-42.72)LS(42.72)PR	5	2	420.187	0.30761	364310	292130	345910	163930	172320	149190
88	160	537	450	gi|474108332	>gi|474108332|gb|EMS55518.1| hypothetical protein TRIUR3_20741 [Triticum urartu]	0.999997	58.3106	1	S	2.35817e-07	134.13	_S(ph)PVDGTTGTVR_	S(1)PVDGTTGTVR	S(58.31)PVDGT(-58.31)T(-58.31)GT(-83.78)VR	1	2	585.264	-0.13938	1376500	1055300	1276800	18047	15416	9229.8
89	162	202	364	gi|474142380	>gi|474142380|gb|EMS56599.1| 2-isopropylmalate synthase A [Triticum urartu]	1	86.7722	2	S	0.0276172	86.772	_M(ox)VQEY(ph)S(ph)GLHVQPHK_	MVQEY(1)S(1)GLHVQPHK	MVQEY(86.77)S(86.77)GLHVQPHK	6	2	914.878	0.76269	421730	517430	577740	259550	276240	144630
92	175	271	545	gi|474204661	>gi|474204661|gb|EMS58635.1| Mannose-1-phosphate guanyltransferase alpha [Triticum urartu]	0.844014	7.333	1	S	9.56399e-16	147.26	_VSS(ph)FEALQSATK_	VS(0.156)S(0.844)FEALQSATK	VS(-7.33)S(7.33)FEALQS(-48.44)AT(-59.64)K	3	2	674.313	0.30032	1063500	1033600	1032400	296920	231030	231810
93	177	415	343	gi|475562884;gi|474238450	>gi|475562884|gb|EMT14157.1| Sorting and assembly machinery component 50-A-like protein [Aegilops tauschii];>gi|474238450|gb|EMS59672.1| Sorting and assembly machinery component 50-like protein A [Triticum urartu]	0.89545	9.32717	1	S	0.0259024	83.418	_LVPGESEDGS(ph)PAVPGR_	LVPGES(0.105)EDGS(0.895)PAVPGR	LVPGES(-9.33)EDGS(9.33)PAVPGR	10	2	823.875	0.46762	1034500	876720	888430	1616800	1650400	1176800
98	183	145	192	gi|474259602	>gi|474259602|gb|EMS60500.1| Pantothenate kinase 2 [Triticum urartu]	0.987736	19.0601	1	S	0.00426567	123.86	_GGVDS(ph)PSWR_	GGVDS(0.988)PS(0.012)WR	GGVDS(19.06)PS(-19.06)WR	5	2	520.713	-0.13947	1068000	1046600	887980	161630	128100	124130
99	184	1040	276	gi|474262570	>gi|474262570|gb|EMS60602.1| BEACH domain-containing protein lvsC [Triticum urartu]	0.999986	48.6812	1	S	0.000260309	121.02	_KIS(ph)NSENQLVK_	KIS(1)NSENQLVK	KIS(48.68)NS(-48.68)ENQLVK	3	2	670.335	-0.96545	138010	141200	127030	16743	12762	8405.5
100	191	1916	120	gi|475604109;gi|474346744	>gi|475604109|gb|EMT25637.1| hypothetical protein F775_52514 [Aegilops tauschii];>gi|474346744|gb|EMS62874.1| Protein furry homolog-like protein [Triticum urartu]	0.986251	19.4875	1	S	3.25351e-45	167.28	_DVSSLGSAS(ph)PLQEQNQK_	DVSS(0.002)LGS(0.011)AS(0.986)PLQEQNQK	DVS(-34.49)S(-26.32)LGS(-19.49)AS(19.49)PLQEQNQK	9	2	934.425	0.42773	257990	247850	341990	36741	106350	75775
102	195	55	57	gi|474365501	>gi|474365501|gb|EMS63456.1| COP9 signalosome complex subunit 6a [Triticum urartu]	1	70.2859	1	S	3.3657e-27	155.57	_AQASFPAEAPS(ph)PGK_	AQASFPAEAPS(1)PGK	AQAS(-70.29)FPAEAPS(70.29)PGK	11	2	719.324	0.26083	1529800	1402900	1571500	2292200	2639700	2120800
104	198	288	185	gi|474372339;gi|475614455	>gi|474372339|gb|EMS63940.1| Monosaccharide-sensing protein 2 [Triticum urartu];>gi|475614455|gb|EMT29091.1| Monosaccharide-sensing protein 2 [Aegilops tauschii]	0.99999	50.7313	1	S	5.50005e-05	111.34	_GGGQSALGSALGLMS(ph)R_	GGGQSALGSALGLMS(1)R	GGGQS(-58.39)ALGS(-50.73)ALGLMS(50.73)R	15	2	771.361	0.034141	38450	216210	180270	77376	6436.6	82229
108	203	351	428	gi|474382197;gi|475566209;gi|474183869	>gi|474382197|gb|EMS64674.1| Carbon catabolite-derepressing protein kinase [Triticum urartu];>gi|475566209|gb|EMT14983.1| Carbon catabolite-derepressing protein kinase [Aegilops tauschii];>gi|474183869|gb|EMS57852.1| Carbon catabolite-derepressing protein	0.999709	36.3102	1	S	1.28895e-05	111.34	_S(ph)FNQFTSSESASPSTR_	S(1)FNQFTSSESASPSTR	S(36.31)FNQFT(-36.31)S(-42.69)S(-55.08)ES(-70.18)AS(-77.25)PS(-85.32)T(-84.1)R	1	2	906.875	0.67465	362850	330860	244520	160680	144120	78452
110	206	454	354	gi|474386357;gi|475616737	>gi|474386357|gb|EMS64992.1| Chaperone protein dnaJ 13 [Triticum urartu];>gi|475616737|gb|EMT29867.1| Chaperone protein dnaJ 13 [Aegilops tauschii]	0.999222	33.6781	1	S	2.45739e-14	142.83	_MDS(ph)LSTQLTEAR_	MDS(0.999)LSTQLTEAR	MDS(33.68)LS(-34.57)T(-33.68)QLT(-61.91)EAR	3	2	716.313	0.68347	230160	163970	164120	180740	202870	180930
111	208	118	311	gi|474397728	>gi|474397728|gb|EMS65816.1| Exocyst complex component 2 [Triticum urartu]	0.99146	20.6946	1	S	6.83212e-15	139.48	_LITEASM(ox)SS(ph)PVSR_	LITEASMS(0.008)S(0.991)PVSR	LIT(-73.15)EAS(-55.14)MS(-20.69)S(20.69)PVS(-40.55)R	9	2	737.336	0.35531	151910	118620	131460	41726	40268	10338
112	209	203	296	gi|474403036	>gi|474403036|gb|EMS66221.1| Pre-mRNA-splicing factor SYF1 [Triticum urartu]	1	69.979	1	S	0.0268703	78.95	_LEAAEEDGAAGS(ph)DEGEK_	LEAAEEDGAAGS(1)DEGEK	LEAAEEDGAAGS(69.98)DEGEK	12	2	879.341	-0.24579	9865	8742.1	13872	20411	29294	8423.1
113	210	137	304	gi|475594327;gi|474406598	>gi|475594327|gb|EMT22662.1| hypothetical protein F775_27948 [Aegilops tauschii];>gi|474406598|gb|EMS66517.1| SNF1-related protein kinase regulatory subunit gamma 1 [Triticum urartu]	0.996348	24.3592	1	S	0.0153707	113.7	_LGS(ph)FTFR_	LGS(0.996)FT(0.004)FR	LGS(24.36)FT(-24.36)FR	3	2	454.207	-1.032	77099	65986	72100	27591	44879	27731
115	214	240	314	gi|474414679;gi|475557349	>gi|474414679|gb|EMS67130.1| Splicing factor 3B subunit 4 [Triticum urartu];>gi|475557349|gb|EMT12828.1| Splicing factor 3B subunit 4 [Aegilops tauschii]	1	87.5679	1	S	0.00284325	104.79	_LLAANNPGS(ph)QK_	LLAANNPGS(1)QK	LLAANNPGS(87.57)QK	9	2	596.79	-0.7078	35752	21054	36831	90184	75899	59104
120	218	425	114	gi|474427496;gi|475591039	>gi|474427496|gb|EMS67785.1| Zinc finger CCCH domain-containing protein 5 [Triticum urartu];>gi|475591039|gb|EMT21637.1| Zinc finger CCCH domain-containing protein 5 [Aegilops tauschii]	0.868841	12.2775	1	S	0.00010941	86.856	_DSSANQPAS(ph)PGTTFGNAGQLSK_	DS(0.051)S(0.051)ANQPAS(0.869)PGT(0.023)T(0.005)FGNAGQLSK	DS(-12.28)S(-12.28)ANQPAS(12.28)PGT(-15.77)T(-22.18)FGNAGQLS(-52.04)K	9	2	1107.99	0.082079	164450	24829	127610	93958	76397	62734
126	231	264	220	gi|475552974	>gi|475552974|gb|EMT11911.1| Auxin-induced protein [Aegilops tauschii]	0.864421	11.0569	1	S	0.00556401	98.942	_GVTQQVS(ph)AESSLK_	GVTQQVS(0.864)AES(0.068)S(0.068)LK	GVT(-43.47)QQVS(11.06)AES(-11.06)S(-11.06)LK	7	2	707.335	0.53145	36118	43268	48368	38456	43836	36205
127	233	29	555	gi|475555228	>gi|475555228|gb|EMT12396.1| Sphingosine-1-phosphate lyase [Aegilops tauschii]	0.814775	8.98634	1	S	0.0248577	79.875	_VVEQLQSGS(ph)ASAK_	VVEQLQS(0.103)GS(0.815)AS(0.082)AK	VVEQLQS(-8.99)GS(8.99)AS(-9.95)AK	9	2	692.329	-0.28189	27790	24926	23422	100790	11174	90129
128	235	22	65	gi|475558983	>gi|475558983|gb|EMT13238.1| Acidic leucine-rich nuclear phosphoprotein 32-related protein 1 [Aegilops tauschii]	0.860934	8.19117	1	S	2.5396e-12	126.07	_AVEAALHTAGEGSSS(ph)PAR_	AVEAALHTAGEGS(0.008)S(0.131)S(0.861)PAR	AVEAALHT(-36.9)AGEGS(-20.15)S(-8.19)S(8.19)PAR	15	2	895.907	0.42954	166630	103590	141850	35720	22141	18119
133	243	288	151	gi|475574869	>gi|475574869|gb|EMT17099.1| 60S acidic ribosomal protein P0 [Aegilops tauschii]	1	103.413	1	S	5.52759e-06	103.41	_FAVAAPAAAAS(ph)GGAAAAAPK_	FAVAAPAAAAS(1)GGAAAAAPK	FAVAAPAAAAS(103.41)GGAAAAAPK	11	2	860.925	0.34157	53869	49652	38273	100480	103560	70183
135	247	280	61	gi|475584406	>gi|475584406|gb|EMT19774.1| Spastin [Aegilops tauschii]	0.997755	28.7728	1	S	0.00169322	125.97	_ASS(ph)WTFDEK_	AS(0.001)S(0.998)WT(0.001)FDEK	AS(-30.34)S(28.77)WT(-28.77)FDEK	3	2	575.726	0.056991	661280	696080	665760	16087	13280	14560
137	255	737	72	gi|475594692	>gi|475594692|gb|EMT22775.1| Serine/threonine-protein kinase CTR1 [Aegilops tauschii]	1	138.991	1	S	3.37584e-17	156.48	_CFAGKPS(ph)EQEK_	CFAGKPS(1)EQEK	CFAGKPS(138.99)EQEK	7	2	680.784	0.065493	438120	373690	365570	325830	296850	244560
138	255	862	74	gi|475594692;gi|475601733;gi|474249788	>gi|475594692|gb|EMT22775.1| Serine/threonine-protein kinase CTR1 [Aegilops tauschii];>gi|475601733|gb|EMT24917.1| Serine/threonine-protein kinase CTR1 [Aegilops tauschii];>gi|474249788|gb|EMS60135.1| Serine/threonine-protein kinase CTR1 [Triticum urartu]	0.999995	53.1057	1	S	5.12667e-09	138.99	_CQTLIS(ph)GGVR_	CQTLIS(1)GGVR	CQT(-53.11)LIS(53.11)GGVR	6	2	585.77	-0.37154	270480	240910	238170	81115	66447	62400
139	255	670	506	gi|475594692	>gi|475594692|gb|EMT22775.1| Serine/threonine-protein kinase CTR1 [Aegilops tauschii]	0.998632	28.633	1	S	0.0131879	92.295	_VDGQAHTNEVS(ph)K_	VDGQAHT(0.001)NEVS(0.999)K	VDGQAHT(-28.63)NEVS(28.63)K	11	2	682.796	0.4695	113180	133540	50616	11731	42015	25378
142	259	263	449	gi|475603496	>gi|475603496|gb|EMT25443.1| hypothetical protein F775_28207 [Aegilops tauschii]	0.88811	8.99684	1	S	3.92812e-22	167.12	_S(ph)PTPQQTGNR_	S(0.888)PT(0.112)PQQTGNR	S(9)PT(-9)PQQT(-55.26)GNR	1	2	583.254	-0.15157	297350	259260	264070	327480	262420	214370
145	264	277	510	gi|475608089	>gi|475608089|gb|EMT26919.1| hypothetical protein F775_25869 [Aegilops tauschii]	0.999804	37.7982	1	S	1.34292e-05	130.94	_VEASGAYS(ph)NK_	VEASGAYS(1)NK	VEAS(-45.2)GAY(-37.8)S(37.8)NK	8	2	553.232	-0.23416	142700	130270	112040	101250	106670	69098
146	269	86	158	gi|475617429	>gi|475617429|gb|EMT30106.1| Eukaryotic translation initiation factor 3 subunit G [Aegilops tauschii]	0.982765	17.5605	1	S	4.70849e-11	131.66	_FGDAAS(ph)GDDASAR_	FGDAAS(0.983)GDDAS(0.017)AR	FGDAAS(17.56)GDDAS(-17.56)AR	6	2	660.249	-0.22888	112340	110120	69382	17165	17165	16187
148	274	875	542	gi|475622878	>gi|475622878|gb|EMT32010.1| Calmodulin-binding transcription activator 3 [Aegilops tauschii]	1	111.278	1	S	5.64806e-08	138.85	_VQS(ph)FQR_	VQS(1)FQR	VQS(111.28)FQR	3	2	422.689	0.26354	813040	713770	731140	682440	683550	537510
150	280	199	466	gi|475627621	>gi|475627621|gb|EMT33717.1| Far upstream element-binding protein 3 [Aegilops tauschii]	0.999395	32.1811	1	S	3.40138e-05	105.39	_SVIAEAEAGGS(ph)PALIAK_	S(0.001)VIAEAEAGGS(0.999)PALIAK	S(-32.18)VIAEAEAGGS(32.18)PALIAK	11	2	832.419	0.33088	118720	54785	110320	640030	494200	782260
156	32	147	519	gi|1170509;gi|257721534;gi|257726671;gi|474441074;gi|475553745;gi|475619612;gi|257726669;gi|451798948	>gi|1170509|sp|P41378.1|IF4A_WHEAT RecName: Full=Eukaryotic initiation factor 4A; Short=eIF-4A; AltName: Full=ATP-dependent RNA helicase eIF4A;>gi|257721534|emb|CBD21763.1| unnamed protein product [Triticum aestivum];>gi|257726671|emb|CBD21805.1| unnamed p	0.975186	15.9439	1	T	3.98589e-45	180.07	_VHACVGGT(ph)SVR_	VHACVGGT(0.975)S(0.025)VR	VHACVGGT(15.94)S(-15.94)VR	8	2	611.774	-0.69755	7271700	6858400	7396200	1853800	1371100	1195900
157	37	3	62	gi|12355;gi|12360;gi|13928233;gi|14017600;gi|225404;gi|384406880;gi|394986520;gi|473895456;gi|521301218;gi|521301375;gi|521301515;gi|525778533;gi|533310133;gi|533310229;gi|61230121	>gi|12355|emb|CAA28415.1| (photosystem II phosphoprotein (chloroplast) [Triticum monococcum])unnamed protein product [Triticum aestivum];>gi|12360|emb|CAA38544.1| phosphoprotein [Triticum aestivum];>gi|13928233|dbj|BAB47062.1| PSII 10kDa phosphoprotein [Triticum aestivum];>gi|14017600|ref|NP_114286.1| photosystem II prote	0.878443	10.4827	1	T	0.00457	104.17	_AT(ph)QTVEDSSKPR_	AT(0.878)QT(0.079)VEDS(0.005)S(0.038)KPR	AT(10.48)QT(-10.48)VEDS(-22.88)S(-13.59)KPR	2	2	699.817	0.47432	211800	119300	211670	156200	177390	132040
160	47	183	271	gi|136765;gi|21628918;gi|21902;gi|386023;gi|190366229;gi|399153330;gi|399153332;gi|4760580;gi|308229780;gi|378939996;gi|399153338;gi|6624281;gi|4588607;gi|306518063;gi|306518065;gi|306518067;gi|306518069;gi|306518071;gi|306518073;gi|306518075;gi|306518077;gi|306518115;gi|306518117;gi|306518119;gi|306518121;gi|306518123;gi|306518125;gi|306518127;gi|306518129;gi|306518131;gi|306518133;gi|306518135;…	>gi|136765|sp|P27736.1|SSG1_WHEAT RecName: Full=Granule-bound starch synthase 1, chloroplastic/amyloplastic; AltName: Full=Granule-bound starch synthase I; Short=GBSS-I; Flags: Precursor;>gi|21628918|gb|AAL05405.1| granule-bound starch synthase [Triticum a	0.948785	12.6903	1	T	9.1832e-80	197.17	_IYGPDAGT(ph)DYEDNQQR_	IYGPDAGT(0.949)DY(0.051)EDNQQR	IY(-38.06)GPDAGT(12.69)DY(-12.69)EDNQQR	8	2	961.384	-0.42225	12882000	11019000	10050000	272370	222980	140010
166	72	184	270	gi|218035594;gi|218049817;gi|4760582;gi|6624283;gi|11037536;gi|190366232;gi|262385348;gi|262385346;gi|262385350;gi|378939998;gi|22652133;gi|298543855;gi|298545765;gi|452113225;gi|452113227;gi|6318540;gi|298543897;gi|298545807;gi|33321030;gi|6318538;gi|298543891;gi|298545801;gi|452113223;gi|378406303;gi|19070388	>gi|218035594|emb|CAT81057.1| (starch synthase (GBSSI) [Triticum aestivum])unnamed protein product [Triticum aestivum];>gi|218049817|emb|CAT82650.1| unnamed protein product [Triticum aestivum];>gi|4760582|dbj|BAA77351.1| starch synthase (GBSSI) [Triticum aestivum];>gi|6624283|dbj|BAA88510.1| starch s	0.999983	47.7514	1	T	1.20402e-65	186.77	_IYGPDAGT(ph)DYEDNQLR_	IYGPDAGT(1)DYEDNQLR	IY(-85.76)GPDAGT(47.75)DY(-47.75)EDNQLR	8	2	953.896	0.33054	16140000	2918000	2251000	47754	46012	18638
169	82	453	259	gi|227475556;gi|227477353;gi|38684027	>gi|227475556|emb|CAY38593.1|(ammonium transporter [Triticum aestivum]) unnamed protein product [Triticum aestivum];>gi|227477353|emb|CAY33604.1| unnamed protein product [Triticum aestivum];>gi|38684027|gb|AAR27052.1| ammonium transporter [Triticum aestivum]	0.999999	59.9237	1	T	2.59574e-05	114.56	_ISAEDEM(ox)AGM(ox)DLT(ph)R_	ISAEDEMAGMDLT(1)R	IS(-59.92)AEDEMAGMDLT(59.92)R	13	2	825.823	1.2069	82718	59880	69197	65294	43770	40080
172	127	258	568	gi|473826780	>gi|473826780|gb|EMS47146.1| Hydroxysteroid 11-beta-dehydrogenase 1-like protein [Triticum urartu]	0.895694	9.39547	1	T	0.0447808	90.15	_WLTQT(ph)ASLR_	WLT(0.001)QT(0.896)AS(0.103)LR	WLT(-28.19)QT(9.4)AS(-9.4)LR	5	2	578.282	0.23564	298830	138950	359160	104030	83961	76636
179	151	188	430	gi|474019246;gi|475571199	>gi|474019246|gb|EMS52784.1| Cyclin-dependent kinase C-2 [Triticum urartu];>gi|475571199|gb|EMT16200.1| Cyclin-dependent kinase C-2 [Aegilops tauschii]	0.999999	58.9056	1	T	0.006681	94.023	_SFSSDHNANLT(ph)NR_	SFSSDHNANLT(1)NR	S(-76.39)FS(-70.07)S(-58.91)DHNANLT(58.91)NR	11	2	771.82	0.57652	16817	26345	35376	130500	122350	87423
181	153	870	190	gi|475594808;gi|474023061	>gi|475594808|gb|EMT22829.1| Pyruvate, phosphate dikinase 1, chloroplastic [Aegilops tauschii];>gi|474023061|gb|EMS52969.1| Pyruvate, phosphate dikinase 1, chloroplastic [Triticum urartu]	0.9543	13.1976	1	T	2.16784e-29	168.02	_GGMT(ph)SHAAVVAR_	GGMT(0.954)S(0.046)HAAVVAR	GGMT(13.2)S(-13.2)HAAVVAR	4	3	412.857	0.59473	7024600	6502500	6925800	1127800	1033600	1026300
182	158	390	130;494	gi|474103525;gi|475570789	>gi|474103525|gb|EMS55348.1| Elongation factor Tu, mitochondrial [Triticum urartu];>gi|475570789|gb|EMT16111.1| Elongation factor Tu, mitochondrial [Aegilops tauschii]	1	114.496	1	T	0.000102346	131.5	_T(ph)VGAGVVAK_	T(1)VGAGVVAK	T(114.5)VGAGVVAK	1	2	441.228	0.79748	2954100	3022200	3208200	497670	561140	551420
184	170	502	103	gi|474183782	>gi|474183782|gb|EMS57842.1| ABC transporter B family member 19 [Triticum urartu]	0.991687	20.7663	1	T	0.0525941	109.71	_DLGAAST(ph)R_	DLGAAS(0.008)T(0.992)R	DLGAAS(-20.77)T(20.77)R	7	2	435.689	-0.25147	67495	31292	51539	16673	42423	13685
187	190	185	398	gi|474342644	>gi|474342644|gb|EMS62713.1| Zinc finger CCHC domain-containing protein 8 [Triticum urartu]	0.966361	14.583	1	T	0.0395127	73.877	_PSSGAFIDQSPT(ph)R_	PSSGAFIDQS(0.034)PT(0.966)R	PS(-68.22)S(-67.87)GAFIDQS(-14.58)PT(14.58)R	12	2	721.819	-0.46957	68476	28149	57108	29087	10391	17120
191	201	378	543	gi|474378476	>gi|474378476|gb|EMS64397.1| Serine/threonine-protein kinase HT1 [Triticum urartu]	0.995243	23.9911	1	T	9.76016e-13	129.77	_VQSGVM(ox)T(ph)AETGTYR_	VQS(0.004)GVMT(0.995)AET(0.001)GTYR	VQS(-23.99)GVMT(23.99)AET(-31.98)GT(-38.27)Y(-50.84)R	7	2	798.342	-0.96781	191970	159220	170480	140930	122000	116960
193	211	332	165	gi|474407272;gi|475595831	>gi|474407272|gb|EMS66571.1| Serine/threonine-protein kinase HT1 [Triticum urartu];>gi|475595831|gb|EMT23174.1| Serine/threonine-protein kinase HT1 [Aegilops tauschii]	0.99987	39.1449	1	T	0.000635414	104.21	_FQDQGGIMT(ph)AETGTYR_	FQDQGGIMT(1)AETGTYR	FQDQGGIMT(39.14)AET(-39.14)GT(-51.32)Y(-59.48)R	9	2	927.89	0.58341	112410	109400	78155	9591	6148.4	8495.3
194	227	113	75	gi|475546900	>gi|475546900|gb|EMT10773.1| Glucan endo-1,3-beta-glucosidase GV [Aegilops tauschii]	1	74.1273	1	T	0.0574237	100.45	_CT(ph)AAMLR_	CT(1)AAMLR	CT(74.13)AAMLR	2	2	451.685	-1.7909	181770	153670	180430	58722	57846	42344
201	258	352	94	gi|475603398	>gi|475603398|gb|EMT25410.1| hypothetical protein F775_06984 [Aegilops tauschii]	1	96.1135	1	T	0.0173926	96.113	_DDVGLPLT(ph)PK_	DDVGLPLT(1)PK	DDVGLPLT(96.11)PK	8	2	567.776	0.044429	70490	57135	57700	155170	140290	92381
203	266	311	299	gi|475611092	>gi|475611092|gb|EMT27965.1| Cysteine-rich receptor-like protein kinase 27 [Aegilops tauschii]	0.77977	5.53085	2	T	0.0736577	69.258	_LFDSPQTY(ph)M(ox)T(ph)QSQDIK_	LFDS(0.012)PQT(0.18)Y(0.808)MT(0.78)QS(0.221)QDIK	LFDS(-18.45)PQT(-6.58)Y(6.58)MT(5.53)QS(-5.53)QDIK	10	2	1039.41	0.68039	967230	951990	497430	267210	115040	99245
208	278	485	162	gi|475627081	>gi|475627081|gb|EMT33564.1| hypothetical protein F775_03922 [Aegilops tauschii]	1	85.5541	3	T	0.0317867	85.554	_FLELCLAT(ph)IT(ph)NGNNS(ph)R_	FLELCLAT(1)IT(1)NGNNS(1)R	FLELCLAT(85.55)IT(85.55)NGNNS(85.55)R	8	3	688.275	0.052427	2018100	1083700	1323800	104100	379520	132400
209	278	487	162	gi|475627081	>gi|475627081|gb|EMT33564.1| hypothetical protein F775_03922 [Aegilops tauschii]	1	85.5541	3	T	0.0317867	85.554	_FLELCLAT(ph)IT(ph)NGNNS(ph)R_	FLELCLAT(1)IT(1)NGNNS(1)R	FLELCLAT(85.55)IT(85.55)NGNNS(85.55)R	10	3	688.275	0.052427	2018100	1083700	1323800	104100	379520	132400
211	20	8	350	gi|110341792	>gi|110341792|gb|ABG68032.1| protein kinase [Triticum aestivum]	0.992147	21.3947	1	Y	0.00598195	97.214	_(ac)M(ox)ASWFETY(ph)HHPSR_	MASWFET(0.007)Y(0.992)HHPS(0.001)R	MAS(-54.37)WFET(-21.39)Y(21.39)HHPS(-31.82)R	8	2	893.856	-0.87408	132320	103490	96274	75035	71005	30704
212	40;103;104	358;357;358	576	gi|124299581;gi|138979796;gi|212373892;gi|218035587;gi|218049810;gi|218108959;gi|298542593;gi|298545683;gi|6741622;gi|82943648;gi|7529653;gi|298543883;gi|298545793;gi|82943646;gi|8953573;gi|298543895;gi|298545805;gi|5825480;gi|82943644;gi|8953571;gi|475562322;gi|1620660	>gi|124299581|emb|CAM32368.1| (starch synthase II-D [Triticum aestivum])unnamed protein product [Triticum aestivum];>gi|138979796|emb|CAM83952.1| unnamed protein product [Triticum aestivum];>gi|212373892|emb|CAS03111.1| unnamed protein product [Triticum aestivum];>gi|218035587|emb|CAT81051.1| unna	0.991502	20.6864	1	Y	0.00266968	100.93	_YGDYEEAY(ph)DVGVR_	YGDY(0.008)EEAY(0.992)DVGVR	Y(-44.84)GDY(-20.69)EEAY(20.69)DVGVR	8	2	808.319	0.1376	66480	45284	41428	61704	77592	46239
213	40;103;104	268;267;268	583	gi|124299581;gi|138979796;gi|212373892;gi|218035587;gi|218049810;gi|218108959;gi|298542593;gi|298545683;gi|6741622;gi|82943648;gi|7529653;gi|298543883;gi|298545793;gi|82943646;gi|8953573;gi|298543895;gi|298545805;gi|5825480;gi|82943644;gi|8953571;gi|475562322	>gi|124299581|emb|CAM32368.1| unnamed protein product [Triticum aestivum];>gi|138979796|emb|CAM83952.1| unnamed protein product [Triticum aestivum];>gi|212373892|emb|CAS03111.1| unnamed protein product [Triticum aestivum];>gi|218035587|emb|CAT81051.1| unna	1	86.8981	1	Y	0.0290477	88.495	_Y(ph)IGFEEPVEAK_	Y(1)IGFEEPVEAK	Y(86.9)IGFEEPVEAK	1	2	681.305	-0.45012	42083	39367	30249	85450	78035	70061
214	102	196	44	gi|298542595;gi|298545685;gi|9997336;gi|42560550;gi|9369336;gi|6741618;gi|473861265;gi|1373150	>gi|298542595|emb|CBN68294.1| (starch synthase I [Triticum aestivum])unnamed protein product [Triticum aestivum];>gi|298545685|emb|CBN61748.1| unnamed protein product [Triticum aestivum];>gi|9997336|emb|CAC07516.1| unnamed protein product [Triticum aestivum];>gi|42560550|sp|Q43654.2|SSY1_WHEAT	0.937664	11.7731	1	Y	0.0769939	89.775	_ALY(ph)TAK_	ALY(0.938)T(0.062)AK	ALY(11.77)T(-11.77)AK	3	2	373.678	-0.0052851	59490	51299	52418	119690	85228	95553
218	162	201	364	gi|474142380	>gi|474142380|gb|EMS56599.1| 2-isopropylmalate synthase A [Triticum urartu]	1	86.7722	2	Y	0.0276172	86.772	_M(ox)VQEY(ph)S(ph)GLHVQPHK_	MVQEY(1)S(1)GLHVQPHK	MVQEY(86.77)S(86.77)GLHVQPHK	5	2	914.878	0.76269	421730	517430	577740	259550	276240	144630
219	204	243	176	gi|474383288	>gi|474383288|gb|EMS64730.1| Vacuolar cation/proton exchanger 3 [Triticum urartu]	0.99998	47.0287	2	Y	0.0584957	86.014	_FY(ph)LVDSGY(ph)ANTPR_	FY(1)LVDS(0.015)GY(0.973)ANT(0.012)PR	FY(47.03)LVDS(-18.06)GY(18.06)ANT(-19.23)PR	2	2	831.834	1.4909	4174800	6589200	7182200	6726200	6935200	4645600
227	266	309	299	gi|475611092	>gi|475611092|gb|EMT27965.1| Cysteine-rich receptor-like protein kinase 27 [Aegilops tauschii]	0.807809	6.57753	2	Y	0.0736577	69.258	_LFDSPQTY(ph)M(ox)T(ph)QSQDIK_	LFDS(0.012)PQT(0.18)Y(0.808)MT(0.78)QS(0.221)QDIK	LFDS(-18.45)PQT(-6.58)Y(6.58)MT(5.53)QS(-5.53)QDIK	8	2	1039.41	0.68039	967230	951990	497430	267210	115040	99245
27	40;104	251;251	42	gi|124299581;gi|138979796;gi|212373892;gi|218035587;gi|218049810;gi|218108959;gi|298542593;gi|298545683;gi|6741622;gi|82943648;gi|7529653;gi|298543895;gi|298545805;gi|5825480;gi|82943644;gi|8953571;gi|475562322	>gi|124299581|emb|CAM32368.1| (SS2)unnamed protein product [Triticum aestivum];>gi|138979796|emb|CAM83952.1| unnamed protein product [Triticum aestivum];>gi|212373892|emb|CAS03111.1| unnamed protein product [Triticum aestivum];>gi|218035587|emb|CAT81051.1| unna	1	73.809	1	S	3.06742e-06	106.16	_ALS(ph)PPAAPAVQEDLWDFK_	ALS(1)PPAAPAVQEDLWDFK	ALS(73.81)PPAAPAVQEDLWDFK	3	2	1017.98	1.1676	37861	124170	324420	0	0	0
33	47;72	278;268	168	gi|136765;gi|21628918;gi|21902;gi|386023;gi|190366229;gi|399153330;gi|399153332;gi|4760580;gi|308229780;gi|378939996;gi|399153338;gi|6624281;gi|4588607;gi|306518063;gi|306518065;gi|306518067;gi|306518069;gi|306518071;gi|306518073;gi|306518075;gi|306518077;gi|306518115;gi|306518117;gi|306518119;gi|306518121;gi|306518123;gi|306518125;gi|306518127;gi|306518129;gi|306518131;gi|306518133;gi|306518135;…	>gi|136765|sp|P27736.1|SSG1_WHEAT RecName: Full=Granule-bound starch synthase 1, chloroplastic/amyloplastic; AltName: Full=Granule-bound starch synthase I; Short=GBSS-I; Flags: Precursor;>gi|21628918|gb|AAL05405.1| granule-bound starch synthase [Triticum a	1	105.137	1	S	0.000680508	105.14	_FS(ph)FDDFAQLNLPDR_	FS(1)FDDFAQLNLPDR	FS(105.14)FDDFAQLNLPDR	2	2	882.885	0.75223	125630	74269	28809	0	0	0
34	47;72	454;444	320	gi|136765;gi|21628918;gi|21902;gi|386023;gi|190366229;gi|399153330;gi|399153332;gi|4760580;gi|308229780;gi|378939996;gi|399153338;gi|6624281;gi|4588607;gi|3493095;gi|3493097;gi|3493099;gi|3493059;gi|114145385;gi|306773502;gi|306773504;gi|306773506;gi|306773508;gi|306773510;gi|306773512;gi|306773514;gi|306773516;gi|306773554;gi|306773556;gi|306773558;gi|306773560;gi|306773562;gi|306773564;gi|30677…	>gi|136765|sp|P27736.1|SSG1_WHEAT RecName: Full=Granule-bound starch synthase 1, chloroplastic/amyloplastic; AltName: Full=Granule-bound starch synthase I; Short=GBSS-I; Flags: Precursor;>gi|21628918|gb|AAL05405.1| granule-bound starch synthase [Triticum a	1	130.562	1	S	0.000211439	137.14	_LLKS(ph)VEEK_	LLKS(1)VEEK	LLKS(130.56)VEEK	4	2	513.268	0.41183	1748500	1017000	1586900	0	0	0
35	47;72	532;522	334	gi|136765;gi|21628918;gi|21902;gi|386023;gi|190366229;gi|399153330;gi|399153332;gi|4760580;gi|308229780;gi|378939996;gi|399153338;gi|6624281;gi|4588607;gi|3493095;gi|3493097;gi|3493099;gi|3493059;gi|114145385;gi|218035594;gi|218049817;gi|4760582;gi|6624283;gi|11037536;gi|190366232;gi|262385348;gi|262385346;gi|262385350;gi|378939998;gi|22652133;gi|298543855;gi|298545765;gi|452113225;gi|452113227;g…	>gi|136765|sp|P27736.1|SSG1_WHEAT RecName: Full=Granule-bound starch synthase 1, chloroplastic/amyloplastic; AltName: Full=Granule-bound starch synthase I; Short=GBSS-I; Flags: Precursor;>gi|21628918|gb|AAL05405.1| granule-bound starch synthase [Triticum a	1	99.927	1	S	1.28141e-08	123.76	_LS(ph)VDCNVVEPADVK_	LS(1)VDCNVVEPADVK	LS(99.93)VDCNVVEPADVK	2	2	812.868	-0.21594	4317100	1484500	1556500	9451.2	15932	19077
36	47;72	575;565	368	gi|136765;gi|21628918;gi|21902;gi|386023;gi|190366229;gi|399153330;gi|399153332;gi|4760580;gi|308229780;gi|378939996;gi|399153338;gi|6624281;gi|4588607;gi|3493095;gi|3493097;gi|3493099;gi|3493059;gi|114145385;gi|218035594;gi|218049817;gi|4760582;gi|6624283;gi|11037536;gi|190366232;gi|262385348;gi|262385346;gi|262385350;gi|378939998;gi|22652133;gi|298543855;gi|298545765;gi|452113225;gi|452113227;g…	>gi|136765|sp|P27736.1|SSG1_WHEAT RecName: Full=Granule-bound starch synthase 1, chloroplastic/amyloplastic; AltName: Full=Granule-bound starch synthase I; Short=GBSS-I; Flags: Precursor;>gi|21628918|gb|AAL05405.1| granule-bound starch synthase [Triticum a	1	111.855	1	S	0.00383199	115.18	_NCMIQDLS(ph)WK_	NCMIQDLS(1)WK	NCMIQDLS(111.86)WK	8	2	687.783	0.17094	228170	247630	201210	0	0	0
40	70	291	305	gi|215398470;gi|390979705	>gi|215398470|gb|ACJ65514.1| globulin 3 [Triticum aestivum];>gi|390979705|gb|AFM30909.1| globulin-3A [Triticum aestivum]	0.999287	31.4664	1	S	0.00115945	127.56	_LGSLLGS(ph)R_	LGS(0.001)LLGS(0.999)R	LGS(-31.47)LLGS(31.47)R	7	2	441.726	-0.016744	78841	71231	82043	0	0	0
41	72	131	89	gi|218035594;gi|218049817;gi|4760582;gi|6624283;gi|11037536;gi|190366232;gi|262385348;gi|262385346;gi|262385350;gi|378939998;gi|22652133;gi|298543855;gi|298545765;gi|452113225;gi|452113227;gi|6318540;gi|298543897;gi|298545807;gi|33321030;gi|6318538;gi|298543891;gi|298545801;gi|452113223;gi|378406303	>gi|218035594|emb|CAT81057.1| (GBSS1)unnamed protein product [Triticum aestivum];>gi|218049817|emb|CAT82650.1| unnamed protein product [Triticum aestivum];>gi|4760582|dbj|BAA77351.1| starch synthase (GBSSI) [Triticum aestivum];>gi|6624283|dbj|BAA88510.1| starch s	0.980521	17.4719	1	S	0.0013263	104.24	_DAWDTS(ph)VVSEIK_	DAWDT(0.018)S(0.981)VVS(0.002)EIK	DAWDT(-17.47)S(17.47)VVS(-27.06)EIK	6	2	715.316	-0.10676	108820	213480	46991	0	0	0
42	72	34	447	gi|218035594;gi|218049817;gi|4760582;gi|6624283;gi|11037536;gi|190366232;gi|262385348;gi|262385346;gi|262385350;gi|378939998;gi|22652133;gi|298543855;gi|298545765;gi|6318540	>gi|218035594|emb|CAT81057.1| (GBSS1)unnamed protein product [Triticum aestivum];>gi|218049817|emb|CAT82650.1| unnamed protein product [Triticum aestivum];>gi|4760582|dbj|BAA77351.1| starch synthase (GBSSI) [Triticum aestivum];>gi|6624283|dbj|BAA88510.1| starch s	1	121.83	1	S	0.00138359	121.83	_S(ph)PADAPLGMR_	S(1)PADAPLGMR	S(121.83)PADAPLGMR	1	2	547.739	0.077658	571860	550660	570980	0	0	0
50	88	307	458	gi|255642812;gi|473939692	>gi|255642812|gb|ACU21592.1| Zinc finger protein [Triticum aestivum];>gi|473939692|gb|EMS50271.1| Zinc finger CCCH domain-containing protein 12 [Triticum urartu]	0.840104	9.78843	1	S	0.0141972	85.457	_S(ph)SSFPAPQYALQR_	S(0.84)S(0.088)S(0.072)FPAPQYALQR	S(9.79)S(-9.79)S(-10.69)FPAPQY(-81.28)ALQR	1	2	766.351	-0.16532	35961	15428	30392	0	0	0
54	90	79	342	gi|257665851;gi|257665853;gi|475613478;gi|60686892;gi|62898529;gi|474234375	>gi|257665851|emb|CBD27529.1| (delta1-pyrroline-5-carboxylate synthetase [Triticum aestivum])unnamed protein product [Triticum aestivum];>gi|257665853|emb|CBD27530.1| unnamed protein product [Triticum aestivum];>gi|475613478|gb|EMT28782.1| Delta-1-pyrroline-5-carboxylate synthetase [Aegilops tauschii];>gi|60686892|gb|	0.98483	18.1238	1	S	0.000375382	115.29	_LVNSS(ph)FADLQK_	LVNS(0.015)S(0.985)FADLQK	LVNS(-18.12)S(18.12)FADLQK	5	2	651.31	-0.042592	0	0	0	75464	71460	37203
68	117	234	373	gi|475573879;gi|474425065;gi|40288372	>gi|475573879|gb|EMT16825.1| Sucrose-phosphate synthase [Aegilops tauschii];>gi|474425065|gb|EMS67679.1| Sucrose-phosphate synthase [Triticum urartu];>gi|40288372|gb|AAR84220.1| sucrose-phosphate synthase [Triticum aestivum]	0.999997	55.0809	1	S	0.00862127	91.812	_NFS(ph)DLSVWSDENK_	NFS(1)DLSVWSDENK	NFS(55.08)DLS(-55.08)VWS(-71.84)DENK	3	2	810.833	0.19093	66727	84243	59616	0	0	0
70	123	43	77	gi|473797595	>gi|473797595|gb|EMS46500.1| hypothetical protein TRIUR3_10608 [Triticum urartu]	0.999356	31.9073	1	S	0.0239804	83.633	_DAAAGYDS(ph)DDANAR_	DAAAGY(0.001)DS(0.999)DDANAR	DAAAGY(-31.91)DS(31.91)DDANAR	8	2	746.273	0.77557	34009	47637	35421	0	0	0
73	124	56	45	gi|475594734;gi|473798785	>gi|475594734|gb|EMT22796.1| hypothetical protein F775_25921 [Aegilops tauschii];>gi|473798785|gb|EMS46533.1| hypothetical protein TRIUR3_16756 [Triticum urartu]	1	72.7637	1	S	2.20269e-29	169.65	_AMFYNDMS(ph)PR_	AMFYNDMS(1)PR	AMFY(-72.76)NDMS(72.76)PR	8	2	656.249	0.082268	286480	307400	263920	0	0	0
94	178	735	505	gi|474239232	>gi|474239232|gb|EMS59731.1| Serine/arginine repetitive matrix protein 1 [Triticum urartu]	0.999861	39.5103	1	S	2.67904e-21	139.58	_VDEASQSDGGS(ph)PLQK_	VDEASQSDGGS(1)PLQK	VDEAS(-45.75)QS(-39.51)DGGS(39.51)PLQK	11	2	799.341	1.0835	82186	56314	47222	0	0	0
105	199	60	431	gi|475623604;gi|474373791	>gi|475623604|gb|EMT32283.1| Putative protein phosphatase 2C 27 [Aegilops tauschii];>gi|474373791|gb|EMS64046.1| putative protein phosphatase 2C 27 [Triticum urartu]	0.999948	42.8723	1	S	2.67869e-14	152.54	_S(ph)GDWSDIGGR_	S(1)GDWSDIGGR	S(42.87)GDWS(-42.87)DIGGR	1	2	565.219	-0.15022	569130	509690	521020	0	0	0
114	213	211	218	gi|474412395	>gi|474412395|gb|EMS66928.1| hypothetical protein TRIUR3_31794 [Triticum urartu]	0.999992	51.0916	1	S	0.0141286	85.536	_GVS(ph)PDGSVEFEDK_	GVS(1)PDGSVEFEDK	GVS(51.09)PDGS(-51.09)VEFEDK	3	2	723.295	-0.093722	607820	557370	126460	0	0	0
129	237	355	427	gi|475560766	>gi|475560766|gb|EMT13636.1| Carbon catabolite-derepressing protein kinase [Aegilops tauschii]	0.995618	23.8103	1	S	0.000142348	105.89	_S(ph)FNQFTLSESASPSTR_	S(0.996)FNQFT(0.004)LSESASPSTR	S(23.81)FNQFT(-23.81)LS(-36.56)ES(-46.82)AS(-59.46)PS(-70.47)T(-70.47)R	1	2	919.901	-0.07179	112860	119780	118870	0	0	0
130	238	600	38	gi|475561248	>gi|475561248|gb|EMT13737.1| Glucose-6-phosphate isomerase [Aegilops tauschii]	0.999986	48.6833	1	S	5.55527e-21	148.18	_ALIAEGSCGS(ph)PR_	ALIAEGSCGS(1)PR	ALIAEGS(-48.68)CGS(48.68)PR	10	2	649.284	0.41569	80704	121320	112400	0	0	0
143	261	1626	108	gi|475606341	>gi|475606341|gb|EMT26370.1| E3 ubiquitin-protein ligase UPL1 [Aegilops tauschii]	0.983066	17.7038	1	S	0.00285916	101.42	_DNS(ph)PTQTSVVIDDSK_	DNS(0.983)PT(0.017)QTSVVIDDSK	DNS(17.7)PT(-17.7)QT(-36.92)S(-42.61)VVIDDS(-88.94)K	3	2	843.367	0.29949	99470	103550	84686	0	0	0
158	40;103;104	323;322;323	477	gi|124299581;gi|138979796;gi|212373892;gi|218035587;gi|218049810;gi|218108959;gi|298542593;gi|298545683;gi|6741622;gi|82943648;gi|7529653;gi|298543883;gi|298545793;gi|82943646;gi|8953573;gi|298543895;gi|298545805;gi|5825480;gi|82943644;gi|8953571;gi|1620660;gi|163638033	>gi|124299581|emb|CAM32368.1| (starch synthase II-D [Triticum aestivum])unnamed protein product [Triticum aestivum];>gi|138979796|emb|CAM83952.1| unnamed protein product [Triticum aestivum];>gi|212373892|emb|CAS03111.1| unnamed protein product [Triticum aestivum];>gi|218035587|emb|CAT81051.1| unna	1	58.3203	1	T	0.0206264	82.069	_T(ph)GGLGDVAGALPK_	T(1)GGLGDVAGALPK	T(58.32)GGLGDVAGALPK	1	2	618.305	0.65132	0	0	0	29251	26857	15554
159	47;72	443;433	127	gi|136765;gi|21628918;gi|21902;gi|386023;gi|190366229;gi|399153330;gi|399153332;gi|4760580;gi|308229780;gi|378939996;gi|399153338;gi|6624281;gi|4588607;gi|3493095;gi|3493097;gi|3493099;gi|114145385;gi|306773502;gi|306773504;gi|306773506;gi|306773508;gi|306773510;gi|306773512;gi|306773514;gi|306773516;gi|306773554;gi|306773556;gi|306773558;gi|306773560;gi|306773562;gi|306773564;gi|306773566;gi|306…	>gi|136765|sp|P27736.1|SSG1_WHEAT RecName: Full=Granule-bound starch synthase 1, chloroplastic/amyloplastic; AltName: Full=Granule-bound starch synthase I; Short=GBSS-I; Flags: Precursor;>gi|21628918|gb|AAL05405.1| granule-bound starch synthase [Triticum a	1	103.761	1	T	0.00132165	103.76	_EEDVQIVLLGT(ph)GK_	EEDVQIVLLGT(1)GK	EEDVQIVLLGT(103.76)GK	11	2	740.868	-0.50398	106590	32394	65497	0	0	0
160	47	183	271	gi|136765;gi|21628918;gi|21902;gi|386023;gi|190366229;gi|399153330;gi|399153332;gi|4760580;gi|308229780;gi|378939996;gi|399153338;gi|6624281;gi|4588607;gi|306518063;gi|306518065;gi|306518067;gi|306518069;gi|306518071;gi|306518073;gi|306518075;gi|306518077;gi|306518115;gi|306518117;gi|306518119;gi|306518121;gi|306518123;gi|306518125;gi|306518127;gi|306518129;gi|306518131;gi|306518133;gi|306518135;…	>gi|136765|sp|P27736.1|SSG1_WHEAT RecName: Full=Granule-bound starch synthase 1, chloroplastic/amyloplastic; AltName: Full=Granule-bound starch synthase I; Short=GBSS-I; Flags: Precursor;>gi|21628918|gb|AAL05405.1| granule-bound starch synthase [Triticum a	0.948785	12.6903	1	T	9.1832e-80	197.17	_IYGPDAGT(ph)DYEDNQQR_	IYGPDAGT(0.949)DY(0.051)EDNQQR	IY(-38.06)GPDAGT(12.69)DY(-12.69)EDNQQR	8	2	961.384	-0.42225	12882000	11019000	10050000	272370	222980	140010
161	47;72	548;538	281	gi|136765;gi|21628918;gi|21902;gi|386023;gi|190366229;gi|399153330;gi|399153332;gi|4760580;gi|308229780;gi|378939996;gi|399153338;gi|6624281;gi|4588607;gi|3493095;gi|3493097;gi|3493059;gi|114145385;gi|218035594;gi|218049817;gi|4760582;gi|6624283;gi|11037536;gi|190366232;gi|262385348;gi|262385346;gi|262385350;gi|378939998;gi|22652133;gi|298543855;gi|298545765;gi|452113225;gi|452113227;gi|6318540;g…	>gi|136765|sp|P27736.1|SSG1_WHEAT RecName: Full=Granule-bound starch synthase 1, chloroplastic/amyloplastic; AltName: Full=Granule-bound starch synthase I; Short=GBSS-I; Flags: Precursor;>gi|21628918|gb|AAL05405.1| granule-bound starch synthase [Triticum a	0.995189	23.1567	1	T	0.0331877	114.78	_KVVT(ph)TLK_	KVVT(0.995)T(0.005)LK	KVVT(23.16)T(-23.16)LK	4	2	434.749	-0.16742	136190	136410	140790	0	0	0
162	47;72	559;549	557	gi|136765;gi|21628918;gi|21902;gi|386023;gi|190366229;gi|399153330;gi|399153332;gi|4760580;gi|308229780;gi|378939996;gi|399153338;gi|6624281;gi|4588607;gi|3493095;gi|3493097;gi|3493099;gi|3493059;gi|114145385;gi|218035594;gi|218049817;gi|4760582;gi|6624283;gi|11037536;gi|190366232;gi|262385348;gi|262385346;gi|262385350;gi|378939998;gi|22652133;gi|298543855;gi|298545765;gi|452113225;gi|452113227;g…	>gi|136765|sp|P27736.1|SSG1_WHEAT RecName: Full=Granule-bound starch synthase 1, chloroplastic/amyloplastic; AltName: Full=Granule-bound starch synthase I; Short=GBSS-I; Flags: Precursor;>gi|21628918|gb|AAL05405.1| granule-bound starch synthase [Triticum a	1	65.6778	1	T	0.0592915	77.597	_VVGT(ph)PAYHEMVK_	VVGT(1)PAYHEMVK	VVGT(65.68)PAY(-65.68)HEMVK	4	2	705.828	-0.17232	104830	87385	87021	0	0	0
163	54	952	201	gi|474262528;gi|219749226;gi|219749288;gi|219942678;gi|219968553;gi|257305509;gi|257305569;gi|257741900;gi|257741960;gi|259656141;gi|300599503;gi|45268533;gi|475606048;gi|50400847;gi|56112362;gi|14334175	>gi|474262528|gb|EMS60594.1| Plasma membrane ATPase [Triticum urartu];>gi|219749226|emb|CAW47030.1| unnamed protein product [Triticum aestivum];>gi|219749288|emb|CAW47061.1| unnamed protein product [Triticum aestivum];>gi|219942678|emb|CAW71643.1| unnamed	0.999845	38.1063	1	T	9.3069e-05	108.59	_GLDIDTINQNYT(ph)V_	GLDIDTINQNYT(1)V	GLDIDT(-78.11)INQNY(-38.11)T(38.11)V	12	2	773.345	-0.36516	40309	26022	24729	0	0	0
173	130	1548	407	gi|475593714;gi|473882607	>gi|475593714|gb|EMT22462.1| hypothetical protein F775_03448 [Aegilops tauschii];>gi|473882607|gb|EMS48035.1| hypothetical protein TRIUR3_30538 [Triticum urartu]	0.999924	41.202	1	T	0.0532163	108.98	_QIT(ph)VSELK_	QIT(1)VSELK	QIT(41.2)VS(-41.2)ELK	3	2	499.252	0.1275	386140	415620	130370	0	0	0
185	186	54	30	gi|474287259	>gi|474287259|gb|EMS61162.1| putative calcium-binding protein CML16 [Triticum urartu]	0.889397	9.05328	1	T	0.0563606	70.488	_AIAPPAT(ph)ESAQGR_	AIAPPAT(0.889)ES(0.111)AQGR	AIAPPAT(9.05)ES(-9.05)AQGR	7	2	674.816	-0.33858	36104	71274	62496	0	0	0
186	187	433	157	gi|474305356	>gi|474305356|gb|EMS61730.1| Diacylglycerol kinase iota [Triticum urartu]	1	93.4285	1	T	0.0466736	116.73	_FGAADT(ph)FK_	FGAADT(1)FK	FGAADT(93.43)FK	6	2	468.697	-0.69031	0	0	0	56374	23920	51098
195	232	211	421	gi|475553696;gi|475626135	>gi|475553696|gb|EMT12077.1| hypothetical protein F775_43148 [Aegilops tauschii];>gi|475626135|gb|EMT33217.1| hypothetical protein F775_43436 [Aegilops tauschii]	0.999999	61.2085	1	T	0.0915321	80.165	_SAPAAADT(ph)R_	SAPAAADT(1)R	S(-61.21)APAAADT(61.21)R	8	2	470.2	0.8273	84697	98869	109780	0	0	0
198	244	340	97	gi|475576071	>gi|475576071|gb|EMT17443.1| Mitochondrial outer membrane porin [Aegilops tauschii]	0.776648	8.76228	4	T	0.0992706	12.014	_DFASDLSFQM(ox)S(ph)M(ox)QCGDGFVLT(ph)S(ph)S(ph)AK_	DFAS(0.414)DLS(0.447)FQMS(0.811)MQCGDGFVLT(0.777)S(0.776)S(0.775)AK	DFAS(-8.71)DLS(-8.71)FQMS(10.35)MQCGDGFVLT(8.76)S(8.71)S(8.71)AK	21	4	771.017	-0.9566	0	0	0	453480	335390	16841
199	248	240	295	gi|475586612	>gi|475586612|gb|EMT20344.1| hypothetical protein F775_52412 [Aegilops tauschii]	1	111.816	1	T	0.0504638	111.82	_LDQART(ph)P_	LDQART(1)P	LDQART(111.82)P	6	2	440.7	0.66007	652230	606070	670970	0	0	0
206	272	35	533	gi|475622400	>gi|475622400|gb|EMT31860.1| Alpha,alpha-trehalose-phosphate synthase (UDP-forming) 6 [Aegilops tauschii]	0.966237	14.5664	1	T	0.00984966	90.412	_VMT(ph)ASGIVPGLDR_	VMT(0.966)AS(0.034)GIVPGLDR	VMT(14.57)AS(-14.57)GIVPGLDR	3	2	698.339	0.13379	168870	135950	134440	0	0	0
207	273	679	471	gi|475622777	>gi|475622777|gb|EMT31973.1| Phosphatidylinositol 4-kinase type 2-beta [Aegilops tauschii]	1	75.3386	1	T	0.0202129	86.944	_T(ph)ANEQLPTSASFVK_	T(1)ANEQLPTSASFVK	T(75.34)ANEQLPT(-75.34)S(-79.08)AS(-81.81)FVK	1	2	786.869	0.6827	67313	23339	29469	0	0	0
220	204	249	176	gi|474383288	>gi|474383288|gb|EMS64730.1| Vacuolar cation/proton exchanger 3 [Triticum urartu]	0.973149	18.0579	2	Y	0.0584957	86.014	_FY(ph)LVDSGY(ph)ANTPR_	FY(1)LVDS(0.015)GY(0.973)ANT(0.012)PR	FY(47.03)LVDS(-18.06)GY(18.06)ANT(-19.23)PR	8	2	831.834	1.4909	0	0	0	942390	4031300	426770
